# Supplementary material for: Worry experienced during the 2015 Middle East Respiratory Syndrome (MERS) pandemic in Korea
Source: PLoS One. 2017 Mar 8;12(3):e0173234. doi: 10.1371/journal.pone.0173234 (PMC5342218; doi:10.1371/journal.pone.0173234)
Supplement: S1 File — (XLS) [file pone.0173234.s001.xls]

## Sheet: MERS worry_PLOS
Sex	Health	Stress	Worry	Q211	Q212	Q213	Q214	Education	Income	Insurance	age_n	chronic	Job2
1	4	3	3	3	3	3	3	2	2	1	1	0	1
1	2	2	4	2	3	3	1	1	2	1	1	0	2
2	3	3	5	1	1	1	1	2	3	1	1	0	1
1	3	2	4	2	2	2	2	2	2	1	0	0	1
1	4	2	4	2	2	2	2	2	2	1	1	0	1
2	4	2	3	3	3	3	2	1	2	1	2	0	2
1	4	3	2	4	3	5	4	2	3	1	1	1	1
1	2	4	3	4	4	3	4	2	4	1	1	0	1
2	3	3	3	3	3	3	2	2	3	1	1	0	0
1	4	2	3	3	3	4	1	2	4	1	1	0	1
2	4	2	3	1	1	3	2	2	4	1	0	0	2
1	4	3	3	3	3	2	3	2	4	1	1	0	1
2	3	3	4	2	2	2	2	2	4	1	1	0	1
1	4	2	5	1	1	1	1	2	3	1	2	1	1
1	2	4	4	2	2	2	2	2	2	1	2	0	0
2	4	3	3	3	3	4	2	2	2	1	0	0	1
2	3	2	4	2	2	2	2	3	4	1	1	0	1
1	3	3	4	2	2	2	2	3	4	0	1	0	1
1	3	3	4	2	2	1	1	2	3	1	1	1	1
1	4	2	5	1	1	1	1	3	3	1	2	1	1
2	5	3	4	2	2	2	2	3	2	1	1	0	1
1	4	2	4	2	2	2	2	1	2	1	1	1	0
2	3	4	3	3	3	3	3	2	3	1	0	0	2
1	4	3	4	3	2	2	3	2	3	1	1	1	0
2	3	3	4	1	1	1	1	1	1	1	1	0	1
2	4	3	2	3	4	3	2	2	2	1	0	0	1
1	4	1	3	3	2	2	3	2	2	1	0	0	2
1	3	4	3	2	3	4	1	3	3	1	0	0	2
1	4	2	3	2	3	3	2	2	2	1	0	0	2
1	2	3	3	3	3	2	3	2	2	1	1	0	1
1	2	2	3	2	3	4	2	1	2	1	1	0	0
1	5	3	2	1	5	5	3	2	1	1	0	0	2
2	3	3	3	3	3	3	3	2	2	1	1	0	0
1	4	3	2	3	4	5	5	2	3	1	1	0	0
2	2	3	3	2	3	4	2	2	3	1	0	0	1
2	3	2	4	2	2	2	2	2	3	1	2	0	2
1	3	3	4	1	1	1	1	2	4	1	1	0	1
2	3	2	4	1	1	1	1	2	3	1	1	0	0
1	3	3	4	2	2	2	2	1	2	1	1	1	1
1	1	3	4	3	3	3	3	2	1	0	2	1	2
2	3	2	3	3	3	2	2	2	3	1	1	1	2
2	3	2	4	2	2	2	2	2	2	1	1	1	0
1	4	4	3	2	2	3	2	2	3	1	1	0	1
2	3	3	4	2	2	3	1	2	1	1	1	0	1
1	3	4	3	3	4	3	3	2	2	0	1	0	1
1	5	1	5	1	1	1	1	1	2	1	0	0	0
2	4	3	4	3	3	3	3	2	2	0	0	0	1
2	2	4	4	1	3	4	3	1	1	1	1	0	0
1	3	2	3	4	4	4	4	2	2	1	1	0	1
2	3	4	5	1	1	2	2	2	2	1	2	0	2
2	5	2	4	2	2	2	2	2	2	1	1	0	2
2	4	3	4	2	2	3	2	1	3	1	1	0	0
1	3	2	5	1	1	1	1	2	3	1	0	0	2
1	4	2	4	2	3	3	2	1	3	1	2	0	0
2	4	3	3	3	3	1	2	2	3	1	1	0	1
1	4	3	4	1	1	3	1	2	3	1	0	0	0
2	4	3	4	2	2	2	2	2	2	1	0	0	2
1	3	2	4	1	2	2	1	2	3	1	2	1	1
1	4	3	2	3	2	3	4	2	2	1	1	1	0
2	2	4	5	1	1	1	1	3	2	1	0	0	2
2	3	3	3	3	3	3	3	2	2	1	1	0	2
1	3	2	3	3	4	4	3	3	3	1	2	1	1
1	3	3	4	2	3	4	5	2	2	1	2	0	0
1	2	4	1	5	4	5	3	1	1	1	2	0	2
2	3	3	4	2	2	2	2	1	1	0	1	0	0
2	4	2	3	3	3	3	3	2	2	1	0	0	1
2	3	2	5	2	2	1	1	1	2	1	1	0	2
1	4	2	3	3	4	4	3	2	2	1	2	1	0
1	3	2	3	3	3	3	3	1	2	1	1	0	0
2	2	2	4	2	2	3	2	2	3	1	2	1	2
1	4	3	4	2	2	2	3	2	2	1	1	0	0
2	4	3	3	3	3	3	3	2	3	1	1	0	1
2	3	3	4	2	2	2	1	2	3	1	1	1	1
1	4	2	4	2	2	2	2	2	3	1	2	0	1
2	3	3	3	3	3	3	3	1	2	1	2	0	2
2	4	3	4	2	2	2	2	2	2	1	1	0	0
2	4	3	4	2	3	2	1	2	4	1	1	0	1
2	3	3	2	3	4	5	3	2	2	1	1	0	2
1	3	4	5	1	1	2	1	3	2	1	0	0	2
2	2	2	4	1	1	3	1	2	2	1	1	0	1
1	2	2	5	2	2	1	2	2	2	1	1	1	0
1	3	3	3	3	3	4	2	2	2	1	0	1	2
1	4	2	5	1	1	1	1	2	3	1	0	0	2
1	3	4	2	5	4	4	5	2	4	1	1	1	1
2	4	2	3	2	2	2	2	1	1	1	1	0	1
2	4	3	5	3	3	3	1	1	1	1	1	0	1
1	4	3	3	3	3	3	3	2	2	1	1	0	0
2	4	3	3	3	3	3	3	3	4	1	1	0	1
1	3	1	4	1	2	2	1	1	2	1	1	0	2
2	4	3	4	3	3	3	2	3	1	1	1	0	1
2	2	4	4	3	3	3	2	2	2	1	2	0	2
2	2	4	5	1	1	1	1	1	1	1	1	0	1
2	2	3	3	4	4	4	4	2	4	0	1	0	1
1	3	3	4	1	2	2	2	2	4	1	1	0	1
1	1	3	4	1	1	2	1	2	2	1	2	0	1
2	4	3	3	3	4	3	2	1	2	1	1	0	2
2	4	1	4	2	2	1	1	2	4	1	2	0	2
2	3	3	4	2	2	2	1	2	4	1	2	0	2
1	5	3	3	2	2	3	3	2	4	0	0	0	2
2	4	3	4	2	2	3	1	2	2	1	0	0	2
2	3	3	3	2	3	3	1	3	3	1	0	0	1
2	3	3	2	4	4	4	3	2	2	1	1	0	2
2	2	3	5	1	1	1	1	1	2	1	0	0	2
2	5	2	4	1	2	2	2	3	3	0	0	0	2
1	5	2	3	3	3	3	3	3	3	1	2	0	1
1	4	2	4	2	2	2	2	2	2	1	1	0	2
2	3	2	4	1	1	1	1	2	4	1	1	0	1
2	4	3	3	2	2	3	2	2	3	1	1	0	2
1	3	2	3	4	3	3	4	2	3	1	2	1	1
1	3	3	3	3	1	1	1	2	4	1	1	0	1
2	4	2	4	2	2	3	1	2	2	1	1	0	1
2	4	2	3	2	2	3	1	2	4	0	0	0	2
1	4	3	4	3	2	2	2	2	2	1	1	1	1
2	5	3	4	2	3	5	5	1	1	1	1	0	1
2	4	4	3	3	3	3	2	2	3	1	0	0	1
2	3	3	3	3	3	3	3	2	2	1	1	0	2
1	4	2	3	4	4	4	4	2	2	1	1	0	1
1	4	2	3	3	4	3	3	3	2	1	1	0	1
1	5	2	4	3	1	1	1	2	3	1	1	0	1
2	4	2	4	3	2	2	3	2	3	1	1	0	2
1	4	2	3	3	3	3	3	2	3	1	1	0	0
1	4	3	3	2	3	5	2	2	2	1	1	0	1
2	4	2	4	2	3	3	1	2	1	0	0	0	2
2	3	3	1	5	5	5	4	3	2	1	0	0	0
1	4	2	4	4	3	3	4	2	2	1	1	0	1
2	5	2	4	2	2	2	2	2	3	1	0	0	1
2	5	3	3	2	3	4	4	2	3	1	2	0	2
1	4	2	4	3	2	3	3	2	3	1	2	0	1
2	3	2	4	2	2	3	1	2	2	1	2	0	2
1	3	2	3	3	2	2	2	2	3	1	1	0	0
2	3	3	4	3	2	3	3	2	2	1	2	1	0
2	4	3	2	4	4	4	3	2	1	1	0	0	2
2	2	3	3	3	3	3	3	3	3	1	1	0	1
1	4	2	3	3	3	3	3	2	1	1	1	0	0
2	3	2	4	2	3	3	2	2	3	1	1	0	1
2	3	3	2	3	3	4	3	2	3	1	0	0	2
2	3	2	4	2	2	2	2	2	1	1	0	0	2
1	3	3	4	2	2	2	2	2	2	1	1	0	0
1	4	2	3	2	3	3	2	3	4	1	2	0	1
2	3	4	5	1	1	2	1	2	3	1	1	0	0
2	3	2	3	3	3	4	3	2	2	1	0	0	1
1	3	4	4	2	2	3	1	2	2	1	1	0	0
2	4	3	3	3	2	3	4	1	1	1	1	0	0
2	4	2	4	1	1	3	2	1	3	1	2	0	2
1	2	4	4	1	1	1	1	2	3	1	2	0	0
1	4	4	4	1	2	3	2	2	2	1	0	0	1
1	3	4	3	3	3	3	2	2	2	1	1	0	1
2	2	2	4	1	2	3	1	1	2	1	2	0	2
1	3	3	5	1	2	3	2	2	2	1	1	0	1
2	4	3	3	3	4	3	2	1	2	1	1	0	0
2	4	2	3	1	1	2	2	2	2	1	1	0	2
1	4	3	4	1	1	2	1	2	3	1	2	0	1
1	3	4	3	3	4	4	4	2	3	1	1	1	1
1	4	3	3	3	3	3	1	2	4	1	0	0	1
1	4	3	3	3	3	3	4	2	2	1	0	0	2
1	3	3	3	3	3	3	1	2	2	1	1	0	1
1	4	3	3	3	3	4	2	2	3	1	1	1	1
2	4	3	4	1	1	3	1	2	2	1	0	0	2
1	4	3	4	3	2	2	2	2	3	1	1	1	1
2	4	2	3	3	3	3	1	1	1	1	1	0	2
2	3	3	3	3	3	3	2	1	2	1	1	0	2
2	2	4	5	1	1	2	1	2	4	1	1	1	2
1	2	3	3	1	2	3	4	2	3	1	1	0	0
1	2	3	3	2	3	3	1	2	3	1	1	0	2
1	3	3	4	2	3	3	3	3	4	1	1	0	1
1	4	3	2	1	1	3	4	1	2	1	1	0	0
1	3	3	2	4	4	4	3	2	1	1	1	0	2
1	2	2	4	3	3	4	2	1	3	1	1	1	1
2	4	3	3	2	2	3	3	2	4	1	0	0	2
2	2	2	4	2	2	2	2	2	3	1	2	0	1
1	3	2	4	3	3	3	3	2	2	1	1	0	1
1	4	4	1	4	5	4	4	2	2	1	0	0	2
1	3	2	4	2	3	3	3	2	2	1	0	1	0
1	4	3	4	2	2	2	2	2	2	1	0	0	2
2	5	4	4	2	2	2	2	2	4	1	1	0	1
2	4	4	3	2	3	3	2	2	1	1	1	0	1
1	3	3	3	3	3	3	1	2	2	1	1	1	1
1	3	3	4	1	1	1	1	2	3	1	2	0	0
2	4	2	4	2	2	2	2	2	4	1	1	0	2
1	4	3	4	2	3	3	2	1	3	1	2	0	1
2	3	3	3	4	3	3	2	2	1	1	1	0	1
1	3	3	3	2	2	3	2	2	2	1	0	0	1
1	5	3	4	3	3	3	1	2	3	1	1	0	1
2	3	3	4	5	5	5	5	2	2	1	1	0	1
2	2	4	4	2	2	2	1	1	2	1	1	0	0
2	3	3	3	2	3	3	2	2	2	1	1	0	2
1	3	4	3	3	3	2	3	2	3	1	1	1	0
2	4	1	3	3	3	3	3	2	3	1	0	0	1
1	3	3	3	4	3	3	2	2	2	1	2	0	0
2	4	2	3	2	2	3	2	2	2	1	1	0	2
2	4	3	3	3	3	3	3	2	1	1	1	0	2
1	4	3	2	4	4	5	4	2	3	1	1	0	1
1	5	4	3	4	3	5	5	2	2	1	0	0	0
2	3	1	1	4	4	5	3	2	1	1	1	0	1
1	4	4	4	3	3	3	3	2	4	1	1	0	0
1	5	4	1	4	5	4	5	2	4	1	0	0	1
1	3	3	4	1	2	3	1	2	2	1	1	0	1
1	3	2	3	1	1	3	1	2	2	1	1	1	1
1	3	3	3	2	2	3	3	2	4	1	1	0	1
1	4	3	3	3	4	3	3	2	3	1	2	0	1
1	4	3	3	4	5	5	4	2	3	1	0	0	0
2	3	4	3	3	2	3	2	2	1	1	1	0	1
1	4	2	4	2	2	2	2	2	4	1	1	0	1
1	2	3	2	4	5	4	4	2	3	0	0	0	1
1	4	2	5	1	1	1	1	2	2	1	2	1	1
1	3	3	5	5	5	5	5	2	2	1	1	0	0
2	3	3	3	2	3	3	2	2	2	1	1	0	2
2	4	3	4	2	2	3	2	2	3	1	0	0	0
2	4	4	2	4	4	4	4	3	2	1	1	0	1
2	3	4	5	1	1	1	1	2	4	1	0	0	2
1	2	4	4	2	2	2	2	2	1	1	0	1	2
2	4	3	4	2	3	4	3	2	2	1	0	0	2
1	4	3	3	2	4	1	3	2	3	1	1	0	1
1	4	3	3	5	4	3	4	2	3	1	1	0	1
2	2	4	5	2	2	2	2	2	4	1	1	0	1
2	3	4	4	2	2	2	2	2	3	1	1	0	1
2	3	2	4	2	2	2	2	2	4	1	2	0	1
1	4	3	5	1	1	2	2	1	4	1	2	0	1
1	4	3	4	3	4	3	3	2	3	1	1	0	0
1	3	2	4	3	2	2	3	3	4	1	1	0	1
1	3	2	4	2	2	3	2	1	3	1	1	1	0
2	4	3	2	4	4	4	4	1	2	0	2	0	2
1	3	2	4	2	3	2	3	2	2	1	0	0	2
2	4	3	4	4	3	4	3	1	3	1	1	0	2
2	5	2	4	1	1	2	1	2	2	1	0	0	2
2	3	2	4	3	2	3	2	2	1	1	0	0	2
2	3	3	4	1	1	1	2	2	3	1	1	0	1
1	4	2	3	3	3	2	3	1	2	1	1	0	0
1	3	2	5	1	1	1	1	2	1	1	0	0	1
1	3	3	4	2	2	2	2	3	4	1	1	0	1
1	4	3	4	2	2	2	2	2	2	1	1	0	1
2	3	2	4	3	4	4	2	2	3	1	1	0	2
1	4	2	4	2	2	3	2	1	2	1	2	0	1
2	3	4	3	3	3	3	3	2	3	0	1	0	1
2	3	2	3	3	3	2	2	2	3	1	0	0	2
2	4	1	4	2	2	2	1	3	3	1	0	0	2
1	4	3	3	2	2	2	2	2	4	1	0	0	0
2	2	3	2	5	5	5	3	3	2	1	1	0	1
2	4	2	4	3	4	3	3	3	3	1	1	0	2
1	2	3	4	2	1	2	2	3	3	1	1	1	1
2	4	2	2	4	5	5	3	2	4	1	1	0	0
2	3	3	3	3	4	4	4	2	2	1	0	0	1
2	3	3	3	3	3	3	3	2	2	1	2	0	0
2	4	2	3	2	3	3	2	2	2	1	1	0	1
2	3	1	5	1	1	1	1	1	1	1	1	0	0
1	3	3	4	2	2	3	2	2	3	1	1	1	1
2	3	2	3	3	2	1	1	2	4	1	1	0	2
1	3	2	4	1	2	2	2	2	3	1	1	1	1
1	4	3	3	3	3	2	3	2	3	1	1	0	1
2	2	4	4	2	2	3	2	2	1	1	1	0	2
2	3	2	4	2	2	2	2	2	3	1	2	0	2
1	2	3	1	5	5	5	3	2	3	1	2	0	1
1	3	3	5	1	2	2	2	1	2	1	1	1	0
1	4	3	5	1	1	1	1	3	4	1	1	0	1
1	2	3	4	1	1	1	1	2	2	1	1	0	2
2	3	4	2	3	3	3	3	2	1	1	0	1	2
2	3	3	3	2	3	3	1	2	2	1	1	0	2
2	3	1	4	2	2	2	2	1	2	1	1	0	0
2	3	3	1	5	5	5	5	2	3	1	1	1	1
2	5	3	4	4	4	3	2	3	4	1	2	0	2
1	3	4	4	3	2	3	3	2	2	1	1	1	1
1	5	1	5	1	1	1	1	2	2	1	2	0	0
2	4	3	4	2	2	2	1	1	1	0	0	0	2
1	5	2	5	1	1	1	1	2	1	0	1	0	2
2	4	3	4	2	2	2	2	2	2	1	1	0	1
1	4	3	2	4	4	4	4	1	3	1	0	0	2
2	3	3	4	1	1	3	2	2	2	1	0	0	1
1	3	2	3	3	3	3	3	2	4	1	0	0	0
2	3	3	3	3	4	4	5	2	3	1	1	0	0
2	4	4	3	3	3	4	1	2	4	1	0	0	1
1	4	3	5	1	1	1	1	2	3	1	1	0	1
2	4	2	4	2	2	2	1	3	3	1	2	0	2
1	3	2	3	3	2	4	3	3	2	1	1	1	1
2	3	3	3	3	3	3	2	2	1	1	1	0	0
2	4	2	4	1	1	2	1	2	2	1	1	0	1
2	4	3	4	3	3	3	3	1	2	1	1	0	2
2	4	3	4	3	3	3	2	3	4	1	1	0	1
2	4	2	3	2	2	3	3	2	1	1	0	0	2
1	4	4	2	2	3	4	5	2	3	1	2	0	1
1	3	3	3	3	3	4	2	2	2	1	0	0	2
2	3	3	2	3	4	5	2	2	3	1	1	0	1
2	4	3	3	3	4	2	2	2	2	1	0	0	2
1	2	3	3	2	3	3	3	2	4	1	2	1	1
1	3	3	4	3	3	3	3	3	4	1	1	0	1
2	2	3	4	2	2	3	2	1	2	1	1	0	2
2	3	3	3	2	4	4	2	2	3	1	1	0	1
2	3	3	4	2	2	2	2	3	2	1	2	0	2
1	3	4	2	4	5	5	5	2	2	1	1	1	1
2	5	3	3	2	3	4	4	2	2	1	0	0	2
2	4	2	3	2	3	4	2	2	4	1	1	0	1
2	3	4	5	1	1	1	1	2	4	1	0	0	1
2	2	3	4	2	2	2	2	2	2	1	1	0	2
2	2	3	4	3	3	3	4	2	3	1	1	0	2
2	5	1	5	2	1	1	1	2	3	1	1	0	1
2	4	2	4	2	3	2	3	2	2	1	1	0	2
1	3	4	4	4	4	4	4	1	1	1	0	0	2
2	4	2	4	2	2	3	1	2	2	1	0	0	2
1	2	3	2	4	4	5	4	1	2	1	1	1	0
2	3	4	4	3	3	4	3	2	2	1	1	0	0
1	4	3	3	3	3	4	3	2	4	1	1	1	1
1	3	4	4	1	3	4	2	1	1	1	0	0	0
2	3	4	3	3	3	3	3	2	3	1	1	0	2
1	3	4	3	1	2	3	2	3	4	1	1	0	1
2	3	2	3	2	2	3	2	2	3	1	2	0	1
1	2	3	5	1	1	1	1	2	1	0	1	0	2
1	3	2	3	2	3	3	1	2	2	1	1	0	1
2	4	3	4	2	2	2	1	2	1	1	0	0	1
2	2	3	4	2	2	2	1	1	2	0	0	0	2
2	3	2	2	1	1	3	3	2	2	1	1	0	2
2	4	2	5	1	1	2	1	2	4	1	2	0	2
1	1	4	5	1	1	1	1	1	3	1	0	1	2
1	3	3	4	2	2	2	1	3	2	1	2	1	1
1	3	3	3	3	3	3	3	2	2	1	2	0	1
2	4	4	4	2	1	2	2	2	4	1	1	0	1
2	4	3	3	1	2	3	1	2	3	1	0	0	1
1	4	3	3	3	3	2	3	2	2	1	1	0	1
1	4	2	4	2	2	2	2	2	3	1	0	0	1
2	4	3	3	3	3	2	2	2	4	1	2	0	2
1	4	3	2	4	4	4	3	2	3	1	1	0	1
1	3	3	4	2	2	3	2	1	3	1	1	1	1
2	4	3	5	2	2	1	2	2	3	1	1	0	1
2	3	2	2	2	3	4	3	2	3	1	1	0	0
1	4	3	4	2	2	3	1	1	1	1	0	0	0
1	3	3	4	2	2	2	2	2	2	1	1	0	1
1	4	2	4	2	2	2	2	2	2	1	1	0	1
2	3	3	2	3	4	5	3	1	3	1	1	1	0
2	3	3	3	2	3	4	2	2	3	1	1	0	2
2	3	3	5	2	2	2	2	2	2	1	1	0	2
1	4	3	5	2	2	2	2	2	3	1	0	1	1
2	3	3	4	2	2	2	2	2	2	1	1	0	1
1	4	4	4	2	2	2	3	2	2	1	1	0	1
1	4	3	3	3	2	4	3	2	3	1	1	1	1
2	4	2	2	3	3	3	2	2	3	1	2	0	2
1	2	3	3	2	3	4	2	1	1	0	2	0	2
2	2	3	3	1	3	4	1	2	3	1	1	0	1
1	3	3	5	1	1	1	1	2	2	1	1	1	1
1	2	3	3	3	3	3	3	2	2	1	1	0	1
2	2	3	2	4	4	5	3	3	4	1	1	0	1
1	3	4	5	2	2	2	3	2	4	1	1	0	1
2	4	3	3	3	3	3	3	2	2	1	0	0	2
1	5	4	4	3	4	4	5	2	4	1	1	0	1
1	3	3	3	3	2	4	4	2	4	1	1	0	1
2	2	3	3	3	2	3	3	1	2	1	0	0	0
1	3	3	3	2	2	3	1	2	3	1	1	0	0
2	4	3	5	2	2	2	2	2	2	0	0	0	2
1	4	3	3	1	1	3	1	2	2	1	1	0	1
1	4	3	3	2	3	3	4	2	2	1	0	0	0
1	1	2	3	3	3	3	3	2	2	1	2	0	0
1	4	3	3	1	1	3	1	2	3	1	0	0	2
2	4	2	4	2	3	3	3	2	4	1	1	0	1
2	2	3	3	2	2	3	2	2	2	1	1	0	1
2	4	2	3	1	3	4	3	2	3	1	1	0	1
2	2	4	4	1	1	2	1	2	4	1	1	0	1
1	2	3	4	2	2	3	2	1	2	1	1	0	0
1	4	2	5	1	1	1	1	1	2	0	0	0	0
2	4	2	2	4	4	5	2	2	2	1	0	0	2
2	3	2	4	1	1	3	3	1	2	1	2	1	2
2	4	2	4	2	2	3	2	1	2	0	1	0	2
1	4	2	4	1	1	3	1	2	2	1	0	1	2
1	3	3	3	1	2	3	2	2	2	1	1	0	1
2	4	2	3	2	2	3	1	2	4	1	0	0	1
1	4	3	3	3	3	3	3	2	2	1	1	1	0
1	5	4	5	2	2	2	2	2	2	1	0	0	2
2	3	4	2	4	3	4	2	2	3	1	1	0	1
1	5	3	4	2	2	2	2	2	4	1	1	0	1
2	4	3	3	2	2	4	2	2	2	1	0	0	1
1	4	2	4	3	3	4	3	2	2	1	1	0	1
2	4	2	4	2	2	3	2	2	3	1	1	0	1
1	4	2	4	1	2	3	1	3	3	1	2	0	1
1	3	3	2	4	4	4	5	2	3	1	2	1	1
1	3	2	2	2	4	3	3	3	2	0	1	0	1
2	3	3	4	4	4	4	4	2	3	1	1	0	2
2	4	4	4	2	3	3	2	2	3	1	1	0	0
2	3	2	5	1	2	2	1	2	1	1	1	0	2
2	4	3	3	2	2	1	3	3	3	1	1	0	2
2	4	2	2	3	3	3	3	1	3	1	1	0	1
1	3	2	2	4	5	4	3	1	1	1	2	1	0
1	4	2	4	2	2	2	1	2	4	1	2	1	0
2	3	3	3	2	3	4	3	2	2	1	1	0	0
1	2	4	3	2	3	3	2	2	2	1	2	1	1
1	4	2	2	2	3	4	3	3	3	1	1	0	1
1	4	2	3	3	3	2	3	2	4	0	0	0	2
1	4	3	2	3	4	3	4	2	4	1	1	1	1
2	5	3	4	2	2	2	2	2	4	1	0	0	1
2	4	2	3	2	2	3	1	2	3	1	0	0	2
1	3	3	3	3	3	3	3	2	2	1	1	1	1
1	3	2	2	3	4	4	3	2	2	1	2	0	2
2	3	3	4	2	3	3	2	2	4	0	0	0	0
2	4	2	2	4	4	4	3	2	2	1	1	0	1
1	4	3	4	1	2	2	2	2	3	1	0	0	2
1	4	4	5	1	1	2	2	2	2	1	1	0	2
1	3	2	4	1	1	2	1	2	3	1	1	0	2
1	4	3	4	3	3	2	2	2	3	1	1	1	1
2	4	3	3	2	3	2	3	2	3	1	1	0	2
1	3	2	3	3	3	3	3	2	2	1	1	1	0
1	4	3	4	3	3	3	3	2	4	0	0	0	2
2	4	2	4	1	1	2	1	2	3	1	2	0	2
1	3	3	2	4	4	4	4	1	1	1	1	1	0
1	3	2	4	2	2	2	2	2	4	1	2	0	0
2	3	2	3	3	3	3	2	2	4	1	1	0	0
2	3	4	4	1	1	2	2	2	1	1	1	0	0
2	2	3	4	2	2	3	1	2	3	1	1	0	0
2	3	3	4	2	2	2	2	2	3	1	1	0	2
2	4	3	4	2	2	3	2	3	3	1	0	0	2
2	4	2	5	3	1	1	1	1	1	1	0	0	0
1	4	3	3	4	3	3	4	2	3	1	1	0	1
1	4	3	4	3	3	3	3	1	3	1	2	0	1
2	4	2	4	2	2	3	2	2	3	1	0	0	1
2	2	2	2	4	5	5	4	2	3	1	2	1	0
2	2	4	5	2	2	2	2	2	3	1	1	0	2
2	1	4	5	2	2	1	2	2	2	1	2	1	0
1	4	2	4	2	2	2	2	1	2	1	1	0	1
1	2	3	3	1	1	1	2	2	1	1	1	0	1
1	3	3	4	2	2	2	2	2	3	1	1	1	1
2	3	2	4	1	1	1	1	1	2	1	1	0	1
2	2	3	2	3	4	4	4	2	2	1	0	0	2
2	4	2	3	2	3	4	3	1	2	1	1	0	2
1	3	4	3	3	4	3	2	2	3	1	1	0	0
2	4	3	4	2	2	3	2	2	3	1	0	0	2
2	4	3	4	2	3	3	1	3	2	1	0	0	2
2	5	2	3	3	3	2	3	2	4	1	2	1	0
2	3	2	3	2	2	3	2	2	4	1	0	0	2
1	4	2	4	2	1	2	2	1	4	1	1	0	1
1	4	3	3	3	2	3	2	2	4	1	1	1	0
2	4	3	4	2	2	3	3	2	2	1	1	0	2
2	4	2	3	1	2	3	3	2	4	1	1	0	2
1	4	3	4	2	2	2	2	1	2	1	1	0	0
2	3	3	4	3	3	3	3	2	1	1	1	0	2
2	4	3	4	3	3	2	2	2	4	1	1	1	0
2	4	3	2	1	2	4	1	2	2	1	0	0	2
2	3	3	3	3	4	4	3	2	1	1	1	0	2
1	4	2	4	2	2	2	1	1	1	1	2	1	0
1	3	2	3	3	3	4	2	2	4	1	1	0	1
2	4	2	4	2	2	2	2	1	3	1	1	0	1
2	4	2	5	1	1	1	1	1	3	1	1	0	0
2	3	3	2	4	4	4	4	2	3	1	1	0	2
2	3	2	3	2	2	3	2	2	2	1	1	0	1
1	5	3	4	3	3	4	4	2	3	1	1	0	1
1	3	3	4	2	3	2	2	2	4	1	2	1	1
1	2	3	3	3	3	4	2	2	4	1	2	1	1
2	3	3	2	2	3	4	4	2	2	1	1	0	1
1	3	3	3	3	3	3	3	2	2	1	1	0	1
1	4	3	4	2	2	3	1	2	3	1	1	0	1
2	4	3	3	3	3	3	3	2	1	1	0	0	2
1	2	2	4	2	2	2	2	2	4	1	1	0	1
1	4	2	3	3	2	3	3	2	3	1	1	0	1
2	3	3	3	3	2	3	3	2	3	1	1	0	1
2	3	2	4	2	2	2	2	2	1	1	1	0	1
1	2	3	3	3	3	4	3	2	2	1	0	0	2
1	2	3	5	1	1	1	1	3	2	1	1	1	0
2	4	3	3	3	3	4	2	2	3	1	0	0	2
1	2	3	3	3	3	3	3	2	3	1	2	0	1
2	2	3	3	3	3	3	3	2	1	0	0	0	2
1	2	3	2	4	4	5	4	2	2	1	1	0	1
1	5	4	4	2	1	3	2	1	2	1	1	1	0
2	4	3	4	2	2	3	1	2	3	1	1	0	0
2	3	2	3	2	3	3	1	1	2	1	1	0	2
1	4	3	4	1	2	2	1	2	1	1	0	0	2
1	3	3	3	2	3	4	2	2	2	1	1	0	0
2	4	3	5	1	1	1	1	2	3	1	0	0	2
1	4	2	4	2	2	2	3	2	2	1	1	0	0
1	2	3	4	5	4	4	5	1	1	1	1	1	2
2	1	4	2	1	1	4	2	2	3	1	1	0	2
1	4	3	3	2	3	4	4	2	2	1	0	0	2
2	4	2	2	3	3	3	3	2	3	1	1	0	1
1	4	2	4	2	2	2	2	2	3	1	1	0	0
2	3	3	3	3	1	3	3	2	1	1	0	0	0
2	5	2	4	1	1	1	1	2	3	0	0	0	2
1	4	2	4	2	2	2	2	2	4	1	2	0	1
1	3	3	1	2	4	4	4	2	4	1	1	1	0
2	3	2	3	3	3	3	2	2	2	0	1	0	1
1	3	2	4	2	2	3	3	2	2	1	0	0	1
1	2	2	4	1	1	2	1	1	1	0	2	1	2
1	4	3	4	2	2	2	1	2	2	1	1	0	1
1	2	3	3	3	3	3	2	2	2	1	1	0	0
1	4	2	4	2	2	2	2	1	2	1	1	1	1
1	4	3	5	1	1	2	1	2	3	1	1	1	1
2	3	3	4	2	3	3	3	2	4	1	2	0	2
1	2	3	5	2	2	2	2	2	2	1	1	0	0
2	4	2	2	2	2	4	2	3	3	1	1	0	1
1	4	2	3	3	3	3	3	1	2	1	2	0	0
1	4	2	4	2	3	3	1	2	2	1	0	0	2
1	4	2	4	2	2	2	2	2	3	1	1	0	1
2	2	4	4	1	2	3	1	2	4	1	1	1	1
2	4	3	1	5	5	5	3	2	2	1	0	0	2
2	4	2	3	3	3	3	3	2	2	1	0	0	2
2	3	3	5	1	1	1	1	2	3	1	2	0	0
2	3	4	2	3	3	3	3	1	1	1	1	0	2
2	3	3	3	3	3	3	3	2	2	1	1	0	2
2	4	3	5	1	1	1	1	2	2	1	1	0	0
1	2	3	5	1	1	1	1	2	1	0	0	1	2
2	4	3	2	4	3	4	5	2	2	1	2	0	2
1	4	3	2	3	2	4	3	2	2	1	0	0	2
2	3	2	4	1	1	1	1	3	1	1	1	0	1
1	4	2	4	1	2	2	2	2	2	1	1	0	0
2	3	3	4	4	4	4	4	2	4	0	2	1	0
1	3	3	4	3	3	3	3	1	2	0	0	0	2
2	4	3	3	2	3	2	1	2	3	1	1	0	2
2	3	3	3	2	3	4	2	2	2	1	0	0	2
1	4	3	3	3	2	2	2	2	2	1	1	0	1
1	2	3	3	2	2	3	2	2	2	1	1	0	1
1	3	3	4	3	3	3	3	2	2	1	1	1	0
2	3	2	4	2	2	2	2	2	3	1	2	0	2
2	2	3	3	3	3	3	2	2	2	1	1	0	2
2	3	2	3	3	3	4	4	2	2	1	1	0	1
2	4	2	3	3	4	4	4	2	4	1	1	0	1
2	3	3	3	3	3	3	3	2	4	1	1	0	1
1	3	3	2	3	4	3	3	2	2	0	0	0	0
1	4	3	4	2	2	3	2	2	3	1	1	0	1
1	4	2	4	2	2	2	2	2	4	1	2	0	1
2	3	4	3	3	3	3	3	2	2	1	1	0	2
2	4	2	2	1	2	5	3	3	3	1	1	0	1
2	4	3	4	2	2	2	2	2	3	1	2	0	0
1	1	1	5	1	1	1	1	1	1	0	2	0	2
1	4	2	5	1	1	1	1	1	3	0	1	0	0
2	3	3	3	1	2	3	2	2	3	1	2	0	2
1	4	2	5	1	1	1	1	3	3	1	2	0	1
2	3	4	4	1	1	1	1	1	1	1	0	0	2
2	3	3	3	3	3	3	3	2	3	1	2	1	2
2	3	3	5	2	2	2	2	2	4	0	0	0	2
2	3	3	3	3	3	3	3	2	3	1	0	0	1
2	3	3	3	3	3	3	3	2	1	1	0	0	1
2	3	2	4	2	2	2	2	1	2	1	2	0	2
1	3	2	4	2	2	2	2	2	3	1	1	1	0
2	4	3	3	1	2	4	3	2	2	1	1	0	2
2	3	3	3	4	4	3	3	2	2	1	1	0	2
1	4	2	3	3	3	3	1	2	1	1	1	0	0
2	4	2	4	1	2	2	1	3	4	1	2	0	1
1	4	3	4	2	2	2	2	2	2	1	0	0	1
1	4	2	5	1	1	1	1	2	3	1	2	1	1
2	4	2	5	2	2	2	2	2	3	1	0	0	1
2	4	2	3	3	3	4	3	2	3	1	1	0	1
1	4	2	4	2	3	3	2	2	3	1	2	0	1
1	5	2	4	2	2	2	2	3	4	1	1	0	0
2	4	2	5	1	1	1	1	2	2	1	1	0	2
1	2	3	4	2	2	2	2	1	1	1	2	1	2
2	3	3	3	3	2	3	2	2	3	1	2	0	1
2	4	2	2	3	3	3	2	2	2	1	2	1	2
2	5	3	4	1	2	3	1	2	2	0	0	0	2
1	4	2	3	3	3	3	2	2	2	1	0	0	2
2	3	2	4	1	1	2	2	2	2	1	1	0	2
2	3	3	2	2	2	4	3	2	2	1	1	0	2
2	2	4	3	4	2	5	3	2	3	1	1	0	1
2	3	2	3	4	4	5	4	1	1	1	1	1	0
2	3	3	4	2	2	2	2	2	3	1	2	0	2
2	3	3	3	3	2	3	2	3	3	1	1	0	2
1	3	3	4	2	2	2	2	2	2	1	0	0	2
2	3	2	4	2	2	2	2	2	2	1	1	0	2
1	4	2	4	1	2	2	1	2	3	1	2	0	1
2	4	3	4	2	2	3	1	2	1	1	0	1	2
2	4	3	5	1	1	1	1	3	3	1	0	0	1
1	3	3	3	3	2	4	3	2	2	1	0	0	2
1	3	3	3	3	3	3	3	2	2	0	0	0	2
1	4	4	4	2	2	3	1	2	3	1	2	1	1
1	4	3	4	3	3	4	2	1	2	1	1	0	0
1	2	2	5	2	1	1	2	2	4	1	2	1	1
1	4	4	2	2	2	2	2	2	2	0	0	0	2
2	2	2	4	1	2	3	2	2	4	1	2	0	1
2	5	3	4	1	1	2	1	3	3	1	0	0	1
2	4	3	4	2	2	2	2	1	1	1	1	0	0
1	3	1	1	5	5	5	5	3	4	1	1	0	2
1	5	3	5	1	1	1	1	2	2	0	0	0	2
2	4	3	3	2	2	2	2	2	2	1	1	0	2
1	2	3	2	4	3	3	3	2	3	1	0	1	1
1	5	2	3	3	3	3	1	3	4	1	2	0	1
1	4	3	4	2	2	3	2	1	2	1	0	0	0
1	3	3	3	3	2	3	3	2	3	1	2	0	1
2	3	3	3	3	2	2	2	1	2	1	1	0	2
1	4	3	5	1	1	2	1	1	1	1	0	0	0
1	3	3	5	1	1	1	1	2	2	1	1	0	0
2	4	2	4	1	1	3	1	2	3	1	0	0	2
1	4	3	5	1	2	2	2	3	2	1	1	0	0
2	3	3	1	4	5	4	3	2	3	0	1	0	2
2	2	2	3	3	3	4	3	2	2	1	1	1	1
1	4	2	3	3	3	4	4	2	2	0	0	0	2
1	4	2	5	2	2	2	2	2	2	1	1	0	1
2	4	2	3	3	3	3	1	2	4	1	0	0	2
2	4	2	3	3	3	3	3	2	3	0	0	0	2
1	4	2	4	2	3	3	3	2	3	1	2	1	1
2	4	3	5	1	1	1	1	2	2	1	1	0	1
2	2	2	1	4	4	5	3	2	3	1	0	0	1
2	5	3	4	2	2	3	1	2	3	1	1	0	2
1	4	2	4	3	3	3	2	2	2	1	2	1	0
1	4	3	2	5	5	5	5	3	1	1	1	1	0
1	3	1	3	3	3	3	3	1	1	0	1	0	1
2	2	3	4	1	1	2	1	2	3	1	0	0	2
2	4	2	4	2	3	3	3	1	3	1	2	0	0
2	3	3	4	3	3	4	2	2	2	1	1	0	1
2	2	3	3	2	2	3	1	3	3	1	0	0	2
2	4	3	4	3	2	2	1	2	2	1	0	0	2
1	4	3	1	5	5	5	5	2	2	0	0	0	2
1	5	2	3	4	4	4	4	2	4	1	2	0	1
2	3	3	3	3	3	3	3	2	2	1	0	0	1
2	3	3	3	3	3	3	3	2	3	1	1	0	1
1	3	3	3	3	4	4	3	2	3	1	2	0	1
1	4	2	3	2	3	4	2	2	3	1	1	0	1
1	4	3	4	3	3	3	4	2	2	1	1	0	1
1	4	3	4	2	2	2	2	2	3	1	1	0	0
1	3	3	4	2	2	2	2	3	4	1	2	0	1
1	4	2	3	2	2	2	2	2	3	1	2	1	1
2	3	3	3	3	4	4	4	2	3	1	0	0	0
1	4	2	4	3	3	3	3	2	2	1	1	0	1
1	4	2	3	3	3	3	3	2	2	1	0	0	1
2	3	2	3	3	3	3	3	2	1	1	1	0	1
2	3	2	4	2	2	2	2	3	4	1	1	0	2
1	3	3	4	2	2	2	2	1	2	1	1	0	2
2	4	2	2	4	4	4	4	2	3	1	2	0	1
2	3	2	3	3	3	3	4	2	3	0	1	0	2
1	5	4	4	3	3	3	3	2	2	1	0	0	0
2	4	2	4	2	3	2	2	2	3	1	2	0	2
1	4	2	4	2	2	2	2	2	2	1	1	1	0
2	4	2	4	2	3	3	2	2	3	1	0	0	2
2	4	2	4	3	3	3	3	2	2	1	1	0	2
1	3	3	5	1	1	1	1	2	2	0	0	0	2
1	5	3	3	2	2	2	2	2	3	1	1	0	1
1	5	2	3	3	3	4	2	2	3	1	0	0	2
2	4	2	4	1	1	1	1	2	3	1	2	0	1
1	3	3	4	1	1	1	1	2	2	1	1	0	1
1	4	3	5	1	1	2	1	3	4	1	2	0	1
2	4	3	5	1	1	1	1	3	3	1	2	0	1
1	4	4	5	1	1	1	1	2	2	1	2	1	1
2	4	2	5	2	2	2	2	2	3	1	1	0	2
2	3	4	3	2	2	4	2	2	2	1	1	0	2
1	4	3	4	4	4	3	3	2	2	1	0	1	1
2	4	3	3	3	3	4	2	2	2	1	1	0	1
2	4	2	4	2	2	2	2	2	4	1	1	0	2
2	4	3	3	3	3	3	3	2	2	0	1	0	2
2	3	4	4	2	2	3	1	2	2	1	1	0	1
2	3	4	4	1	2	2	2	3	3	1	2	1	1
1	4	1	5	1	1	1	1	3	4	0	2	1	1
1	3	3	5	1	1	1	1	2	4	1	0	1	2
1	2	3	3	1	2	3	2	3	4	1	2	1	0
1	3	3	4	2	2	3	2	2	3	1	2	1	1
2	4	3	3	2	3	4	2	2	3	0	0	0	2
2	2	3	3	1	2	4	3	2	2	1	0	0	1
1	4	3	4	2	2	2	2	2	4	1	1	0	1
1	4	4	4	2	1	2	2	2	3	0	0	0	1
1	4	2	5	2	2	2	2	2	2	1	1	0	1
1	3	3	4	3	4	4	3	2	3	1	0	0	1
1	4	4	4	3	3	3	3	2	2	1	2	0	0
1	3	2	4	2	2	2	2	2	3	1	1	1	1
1	3	3	4	3	4	3	3	2	3	1	1	1	1
2	4	2	3	2	2	3	3	2	3	1	1	0	1
1	3	3	5	1	1	2	1	2	2	1	2	1	1
2	4	3	3	3	3	4	4	2	2	1	1	0	2
1	3	3	4	1	1	2	1	3	3	1	0	1	2
2	2	3	3	3	3	4	2	1	2	1	2	0	2
1	3	4	2	2	3	5	2	2	2	1	0	1	2
1	4	3	3	3	2	2	3	2	3	1	0	0	1
2	4	2	3	2	3	3	1	2	4	1	1	0	1
1	4	3	4	2	2	3	2	2	2	1	1	0	1
1	3	3	3	3	4	3	3	2	2	1	1	1	1
1	3	2	4	2	2	2	2	2	3	1	2	0	1
2	3	2	4	1	1	2	1	1	1	1	1	0	1
2	3	3	4	3	4	4	3	2	4	1	2	0	2
1	4	2	3	4	3	4	3	2	3	1	2	1	1
1	4	3	3	3	3	3	3	2	3	1	1	0	0
2	4	2	4	2	3	3	2	2	3	1	1	0	1
1	4	3	3	3	4	3	3	1	2	1	1	0	1
2	5	2	5	1	1	1	1	2	3	1	1	0	1
1	3	3	3	3	3	3	2	2	3	1	1	0	1
1	3	4	4	2	3	3	3	2	2	1	0	0	1
2	4	2	4	2	2	2	2	2	4	1	0	0	1
2	3	2	2	3	4	5	4	1	2	1	1	0	2
1	2	3	4	2	2	3	2	3	3	1	1	0	1
1	3	3	4	2	2	2	2	2	4	1	2	1	1
2	4	3	3	2	3	3	2	1	2	1	0	0	0
2	4	2	3	3	4	4	2	2	4	1	2	0	2
1	3	3	5	2	2	2	2	1	1	1	2	0	2
1	2	3	3	3	3	4	2	2	4	1	1	1	1
1	4	3	4	2	2	2	2	2	2	1	1	0	0
2	4	2	4	4	4	3	5	2	2	1	0	0	1
1	3	3	4	3	3	3	3	2	3	1	1	0	1
2	2	2	3	3	3	3	3	2	4	1	1	0	2
2	3	3	3	3	3	3	3	2	3	1	1	0	1
2	4	2	4	1	2	2	2	1	1	1	1	0	1
2	4	2	4	2	2	2	2	2	4	1	2	0	2
2	3	2	3	2	3	4	2	2	3	1	2	0	2
2	3	2	3	2	2	3	2	2	4	1	2	0	2
1	3	2	3	3	3	3	3	2	2	1	2	1	1
2	3	3	3	3	3	3	3	1	2	1	1	0	2
1	1	3	3	4	4	3	3	2	3	1	1	0	1
1	3	3	3	3	4	3	2	2	3	1	1	0	1
1	4	3	5	3	3	2	2	1	4	1	1	0	0
1	2	3	2	4	4	4	3	2	2	1	1	0	0
1	2	3	2	4	4	4	3	2	2	1	1	1	0
1	3	3	4	3	2	3	2	2	2	1	2	0	1
2	3	3	3	2	2	3	2	2	4	1	2	0	1
1	4	3	4	2	3	2	2	2	3	1	2	0	0
1	4	2	4	2	2	2	2	3	4	1	2	0	2
2	2	3	3	3	3	4	3	1	3	1	2	0	2
1	3	2	3	3	3	4	2	2	3	1	1	0	1
1	3	3	3	3	3	3	3	2	2	1	1	0	0
1	4	3	4	2	3	2	2	2	4	1	2	0	1
1	4	3	5	1	2	2	1	2	3	1	2	1	1
1	4	2	4	2	2	2	2	3	3	1	1	0	1
2	4	3	4	2	2	2	2	1	2	1	1	0	1
1	3	3	4	3	3	3	3	2	3	1	2	1	0
2	3	2	3	2	2	2	2	2	3	1	2	0	0
2	4	3	3	3	3	4	3	1	3	1	1	0	2
1	4	2	3	3	3	3	2	2	3	1	1	0	0
1	4	3	3	3	3	4	3	2	2	1	2	0	1
1	3	4	4	2	2	2	1	2	2	1	2	1	1
1	4	1	5	1	1	1	1	1	1	1	2	0	0
1	2	4	3	2	3	5	4	2	3	1	2	1	1
1	3	3	4	1	2	4	1	2	2	1	1	0	1
2	3	3	3	2	2	3	2	1	2	1	2	0	2
1	3	2	3	2	2	2	2	2	3	1	2	0	1
2	4	3	4	2	2	3	2	2	3	1	1	0	1
2	3	3	5	1	1	1	1	2	2	1	1	0	0
1	4	3	4	3	3	3	4	2	3	1	2	0	0
2	3	3	4	1	2	2	1	2	3	1	2	0	2
2	3	2	2	4	4	4	4	1	1	1	2	0	2
1	3	2	5	2	2	2	2	1	2	1	0	0	0
2	3	3	4	3	3	3	3	2	3	1	2	0	2
1	4	3	4	2	2	2	2	2	2	1	1	0	1
1	4	4	4	1	1	2	2	2	3	1	1	0	0
2	4	3	4	3	3	3	3	2	2	1	1	0	2
2	4	2	3	3	2	3	1	2	4	1	1	0	1
1	4	2	4	2	2	2	1	1	2	1	2	0	0
2	3	2	3	2	3	3	3	2	2	1	2	1	1
1	3	2	3	3	3	2	3	2	2	1	2	0	0
1	3	2	3	3	4	4	3	2	3	1	2	0	0
2	2	2	4	2	2	2	2	1	2	1	1	0	0
1	3	2	4	2	2	2	2	1	2	1	2	1	0
1	4	2	4	2	2	3	2	2	2	1	2	0	1
1	4	2	3	3	3	3	3	3	3	1	2	0	1
2	2	3	4	2	2	2	2	1	3	1	2	1	0
2	3	2	3	3	3	3	1	1	3	1	1	0	0
1	4	3	3	3	2	1	2	2	4	1	1	0	0
1	3	3	3	2	2	3	1	3	2	1	1	0	1
1	4	3	4	2	1	1	1	2	3	1	2	0	1
1	4	2	4	2	2	2	2	2	4	1	2	0	1
2	4	2	4	3	3	3	2	1	3	1	1	0	1
1	3	2	3	3	3	3	3	3	2	1	2	1	1
1	1	4	4	2	2	3	4	2	2	1	2	0	1
2	4	2	4	2	2	2	1	2	3	1	1	0	0
2	2	4	4	2	2	3	2	2	3	1	2	0	0
2	3	3	3	3	4	3	2	2	2	1	1	0	0
1	3	3	3	2	2	3	1	2	3	1	2	0	1
2	3	3	3	2	2	3	2	2	2	1	0	0	2
1	3	3	4	1	1	1	2	1	1	1	2	1	2
1	3	3	3	3	2	2	2	2	2	1	2	0	0
2	3	2	3	3	3	3	1	1	3	1	1	0	2
2	4	3	4	2	3	2	2	2	2	1	1	1	2
2	3	2	4	3	2	3	3	1	1	1	2	0	2
2	4	2	4	1	1	2	2	2	3	1	1	0	1
1	4	3	4	3	4	3	3	2	4	1	1	1	1
1	4	2	3	2	3	3	2	2	3	1	2	0	1
2	4	2	4	2	2	2	2	2	2	1	2	0	1
2	4	2	4	3	2	2	2	2	3	1	2	1	1
1	4	2	3	3	4	4	3	2	2	1	1	0	1
1	2	3	4	2	3	4	1	1	1	0	1	0	2
1	4	2	5	1	1	1	1	2	4	1	2	1	0
1	3	2	4	3	3	3	3	2	2	1	2	0	1
2	2	3	4	2	2	2	2	2	2	1	2	0	0
2	4	2	4	2	2	2	2	2	4	1	1	0	1
2	3	3	3	3	4	3	3	2	2	1	1	0	1
1	2	3	4	3	3	3	3	2	1	1	2	1	1
1	4	3	5	1	2	2	2	2	3	1	2	1	1
2	3	3	3	4	4	4	4	1	2	0	2	0	0
1	2	2	4	2	2	2	2	2	1	1	2	0	2
2	3	2	4	2	2	2	2	2	2	1	1	0	1
2	4	3	3	2	2	3	3	1	1	1	1	0	0
2	4	3	4	2	3	3	2	2	2	1	0	0	2
2	4	2	2	2	2	3	4	2	4	1	1	0	1
1	4	2	4	2	2	2	2	2	3	1	1	0	1
2	3	3	4	2	2	2	2	2	4	0	0	0	2
1	4	3	4	2	3	3	2	2	3	1	1	1	1
1	5	2	5	1	1	1	1	2	4	1	1	0	1
1	3	2	4	2	2	2	1	2	4	1	2	1	1
2	3	3	4	2	2	2	2	1	3	1	2	0	0
1	4	3	3	4	4	4	3	2	2	1	1	0	0
2	4	3	3	3	3	3	3	2	2	1	1	0	1
2	3	3	2	5	5	5	3	2	3	1	2	0	2
2	4	2	4	2	3	2	3	1	3	1	1	0	2
2	2	4	3	2	2	3	3	2	2	1	1	0	2
2	4	3	3	3	3	3	2	1	1	1	2	0	2
2	3	3	3	3	3	4	2	1	3	1	2	0	2
2	2	3	3	2	2	3	3	2	2	1	2	0	2
1	2	3	5	1	1	1	1	2	2	1	1	0	1
2	4	2	3	3	3	4	1	1	2	1	2	0	2
2	3	2	1	4	4	3	5	2	2	1	2	1	2
2	3	3	3	3	3	3	2	1	3	1	2	0	0
1	4	3	4	2	2	3	2	2	3	1	1	0	1
1	4	3	5	1	1	1	1	2	3	1	1	0	0
2	3	2	4	2	2	2	2	1	1	1	1	0	0
2	4	3	3	3	3	3	3	1	3	1	2	0	0
2	2	3	4	2	2	2	1	2	2	1	1	0	2
2	4	3	3	3	2	3	3	2	2	1	1	0	1
2	4	3	3	3	3	3	3	2	2	1	2	0	0
1	3	3	3	3	3	3	2	2	2	1	1	0	1
1	4	3	3	3	3	4	2	1	3	1	2	0	2
2	2	3	4	3	3	3	3	2	1	0	2	1	2
2	3	3	4	2	3	3	2	2	1	1	1	0	1
1	5	1	5	1	1	1	1	2	3	1	1	0	1
2	3	3	3	3	3	4	3	2	3	1	1	0	2
1	2	2	5	2	2	2	2	2	3	1	1	0	1
1	3	3	5	1	1	1	1	3	2	1	1	1	1
1	4	2	4	2	3	3	2	3	3	1	1	0	1
2	4	3	3	3	3	3	3	2	4	1	2	0	2
1	1	4	5	1	1	1	1	2	1	1	1	1	1
2	2	2	2	4	4	5	2	2	2	1	2	0	2
2	3	2	4	2	2	2	2	2	3	1	2	0	1
2	4	2	3	3	3	3	3	2	3	1	2	0	2
2	3	4	3	3	3	3	2	2	3	1	2	0	1
1	3	3	4	1	1	2	1	3	3	1	2	0	1
1	2	2	3	3	2	2	2	1	1	1	2	1	2
2	4	3	3	4	3	3	2	3	2	1	0	1	1
2	4	3	4	2	2	3	2	2	1	1	0	0	1
2	4	3	3	3	3	3	3	2	1	1	1	0	0
1	4	3	1	5	5	5	5	3	2	1	2	0	1
1	3	3	4	2	2	2	2	3	2	1	1	0	1
1	2	2	4	2	2	2	2	2	4	1	2	0	1
1	5	2	3	3	2	2	1	1	3	1	1	0	0
2	5	4	3	3	3	3	4	2	4	1	0	0	1
1	3	3	4	3	3	3	2	2	3	1	1	0	0
2	3	1	4	2	2	2	2	1	3	1	2	0	0
1	3	3	3	3	4	4	3	2	1	1	1	0	2
2	2	3	4	2	2	3	2	1	3	1	2	0	0
1	3	3	3	3	5	4	3	2	3	1	2	0	1
1	3	3	2	3	3	4	3	2	3	1	2	1	1
2	4	3	4	1	2	2	1	1	3	1	2	0	2
1	3	3	4	2	3	3	4	2	2	1	1	1	1
1	3	3	3	2	2	3	2	2	3	1	1	0	1
2	3	3	4	2	2	2	2	2	4	1	2	0	1
2	4	3	4	3	3	3	2	2	4	1	2	1	2
1	4	3	4	2	2	2	1	2	1	1	0	0	2
2	2	4	3	3	3	3	1	1	2	1	2	0	2
2	4	3	2	3	2	3	5	2	2	1	1	0	2
1	5	3	5	1	1	1	1	1	3	0	0	0	2
1	3	2	4	2	2	2	1	2	2	1	1	0	0
2	4	2	3	4	4	4	2	2	2	1	1	0	2
2	3	2	4	2	2	3	3	1	1	0	2	0	0
1	5	3	5	1	1	1	1	2	3	0	0	0	2
1	4	3	4	2	2	2	2	2	1	1	2	0	0
1	3	3	3	3	2	2	2	1	2	1	1	0	0
2	2	3	4	2	2	3	2	2	2	1	1	0	1
1	2	2	4	2	2	2	2	2	2	1	0	0	2
2	3	2	5	2	2	2	2	2	1	1	0	0	1
1	4	2	4	2	2	2	1	3	4	1	2	0	1
1	4	3	4	1	1	1	1	2	3	1	2	0	1
2	3	2	4	1	1	2	2	1	3	1	2	0	2
1	5	3	3	3	3	2	4	2	3	1	0	0	1
1	5	3	5	1	1	1	1	3	1	1	0	0	0
1	2	4	3	3	3	3	3	2	3	1	1	0	2
1	2	4	4	1	1	1	1	1	1	0	1	0	2
1	3	3	3	2	2	2	1	1	3	1	1	1	1
2	3	2	3	3	3	3	1	2	3	1	1	0	2
2	4	2	2	3	4	4	2	2	2	0	0	0	2
2	3	3	3	1	1	1	2	1	2	1	2	0	1
1	2	3	5	1	1	1	1	2	3	1	2	0	0
1	3	2	4	2	2	3	2	1	3	1	2	0	0
2	4	4	3	2	2	3	2	1	2	1	0	0	2
2	4	3	5	2	2	2	2	2	2	1	1	0	1
1	4	3	4	3	3	3	3	2	3	1	1	0	1
1	5	3	5	1	1	1	1	2	3	1	1	0	1
1	4	2	4	2	2	3	2	3	2	1	1	1	1
1	3	4	5	2	2	2	2	2	1	0	1	0	0
1	4	2	4	2	3	2	2	2	1	1	1	0	1
1	3	2	4	2	1	2	2	2	3	1	1	0	1
1	4	2	4	2	2	3	2	2	2	1	1	0	0
1	3	2	5	1	1	1	1	2	3	1	1	1	1
1	3	1	5	1	1	1	1	2	1	1	1	0	2
1	4	2	3	2	2	3	2	2	3	1	0	0	2
1	3	2	3	3	3	3	3	3	2	1	0	0	1
1	3	4	4	2	2	2	1	2	2	1	1	0	0
1	4	2	3	2	3	3	3	2	2	1	0	0	2
1	4	2	3	2	2	2	2	2	2	1	2	0	0
1	3	2	4	2	2	3	1	2	4	1	1	0	1
2	3	3	3	4	3	5	4	2	3	1	0	0	1
1	2	4	4	3	3	3	1	2	1	0	1	0	2
1	4	2	3	3	3	3	3	2	1	1	0	0	1
1	4	2	3	1	1	2	1	2	2	1	0	0	2
1	5	2	5	2	2	2	2	1	4	1	2	0	1
1	4	3	4	3	2	3	3	2	2	1	2	0	0
2	3	2	4	3	3	3	3	1	1	1	2	0	0
1	3	4	3	3	3	4	3	2	2	1	1	0	1
1	4	3	4	2	2	2	2	2	4	1	1	0	1
1	3	2	3	2	2	2	2	2	3	1	2	0	0
1	3	3	4	2	3	3	2	2	2	1	0	0	2
1	4	2	5	1	1	1	1	2	4	1	0	0	2
1	4	3	4	2	2	2	2	3	4	1	0	0	0
1	5	2	5	2	2	2	2	2	4	1	1	0	1
2	3	4	2	5	4	3	4	2	2	1	1	0	1
1	4	3	4	2	2	3	3	2	2	1	1	0	1
1	4	1	4	2	2	3	2	2	1	1	1	0	0
2	3	4	3	2	2	3	2	2	1	0	1	0	2
1	3	3	3	3	3	3	2	1	2	1	1	1	0
1	4	2	3	4	3	4	3	2	2	1	0	1	2
2	3	3	1	4	4	4	4	1	3	1	1	0	0
1	4	3	4	3	3	2	2	3	3	1	1	1	1
2	4	2	3	3	4	4	4	1	2	0	1	0	2
1	1	4	5	1	1	1	1	1	1	1	2	1	2
2	3	3	4	2	4	3	3	3	2	1	1	0	1
1	3	2	4	2	2	2	1	2	1	1	1	1	0
2	2	4	2	3	3	4	2	2	3	1	1	0	1
1	4	4	3	1	1	3	2	1	4	1	2	1	1
1	3	3	4	4	4	5	4	3	2	1	1	1	1
2	4	2	4	2	2	2	1	1	1	1	2	0	0
1	4	2	1	2	2	2	1	1	1	0	0	0	0
1	3	3	4	1	1	1	1	2	1	1	2	0	2
1	2	3	4	2	2	2	1	2	3	1	1	1	1
1	4	3	4	2	1	3	2	2	1	1	0	0	2
1	3	3	3	2	2	2	2	2	3	1	1	0	1
2	4	3	3	3	4	4	1	2	4	1	2	0	0
1	4	2	5	1	1	2	2	2	3	1	1	0	1
2	1	4	4	1	1	1	1	1	1	1	2	0	2
1	3	3	2	2	3	4	3	2	2	1	0	0	2
2	3	3	4	1	1	3	3	2	3	1	1	0	0
2	4	2	5	1	1	1	1	1	3	1	2	0	1
2	3	2	4	3	3	4	2	2	2	1	1	0	2
1	4	3	3	2	2	1	2	2	2	1	1	0	1
1	4	2	4	2	2	3	1	2	2	0	0	0	2
2	3	3	3	3	3	3	3	2	1	1	2	0	0
1	4	2	3	3	3	3	3	2	3	1	2	1	1
1	4	2	4	2	2	2	2	2	2	1	0	0	1
1	3	3	3	4	5	5	4	2	3	1	0	0	0
2	2	3	3	3	3	4	1	2	1	1	1	0	1
1	4	2	4	1	1	3	1	2	3	1	2	1	1
2	3	2	4	2	2	2	2	2	2	1	1	0	1
1	3	4	5	3	3	4	3	2	1	1	1	0	1
1	2	2	4	2	1	2	2	2	1	1	2	0	0
1	2	4	4	2	2	3	2	2	3	1	2	1	0
2	3	3	5	1	1	1	1	1	4	1	1	0	1
2	2	4	4	2	2	3	3	2	1	1	0	0	2
1	3	3	3	3	3	3	3	2	2	1	1	0	1
1	5	2	5	1	1	1	1	2	4	1	0	0	2
2	3	3	5	1	1	1	1	2	4	1	1	0	1
2	2	4	3	3	3	4	3	2	2	1	1	0	2
2	4	3	4	2	2	2	2	3	3	1	2	0	1
2	3	3	3	4	4	4	4	2	3	1	2	0	0
2	2	3	4	2	2	2	1	1	3	1	1	0	2
2	3	2	4	2	2	2	3	2	3	1	2	0	1
2	4	2	3	1	2	3	1	2	1	1	1	0	2
1	4	3	5	1	1	1	1	2	2	1	0	0	0
1	4	3	4	2	2	2	2	2	2	1	1	0	1
2	3	3	4	2	2	3	2	2	2	0	0	0	1
1	4	3	3	2	3	3	2	2	1	1	0	0	2
1	3	2	4	2	2	2	1	2	1	1	1	0	0
2	3	2	5	1	1	1	1	2	1	1	2	0	0
1	4	3	4	1	1	2	1	2	3	1	1	1	1
2	4	4	3	3	4	4	3	2	2	1	1	0	1
1	4	2	5	2	2	3	1	2	2	0	0	0	2
2	2	3	3	3	3	3	3	2	4	1	2	1	1
1	3	2	3	2	2	2	2	2	1	1	1	0	2
2	2	3	4	2	2	2	2	1	1	0	2	0	2
2	2	3	4	2	2	3	2	1	3	1	2	0	0
1	4	2	4	1	1	1	1	2	3	1	1	0	1
1	5	2	5	3	4	3	3	2	2	1	0	0	0
1	4	3	4	2	1	1	2	2	3	0	0	0	2
1	5	2	1	4	4	4	3	1	3	1	2	0	0
2	3	3	3	1	1	3	1	2	1	1	2	0	1
2	3	2	4	1	2	3	2	1	2	1	2	1	2
1	4	3	3	3	3	3	3	2	1	1	0	0	1
1	2	2	3	4	4	4	3	3	1	0	1	0	2
2	4	3	3	3	2	4	3	1	1	1	2	0	2
2	2	2	4	3	3	3	1	1	1	1	2	1	1
2	4	3	4	2	2	2	2	2	4	1	0	0	1
2	4	3	3	1	2	3	2	2	3	1	2	0	2
2	4	3	4	2	2	2	2	1	2	1	1	1	1
1	3	3	3	3	3	3	4	2	2	1	2	0	1
1	3	3	5	2	2	3	2	1	1	0	1	1	2
1	4	2	5	1	1	1	1	2	3	0	0	0	2
2	3	2	4	2	2	3	1	1	3	1	2	1	2
2	4	3	5	3	3	4	4	1	3	1	2	0	0
1	4	3	3	3	3	3	3	1	1	1	2	1	0
1	4	3	4	1	1	2	1	2	3	1	0	0	2
1	5	3	4	2	2	2	2	2	2	1	1	0	1
1	3	3	4	2	2	3	2	2	2	1	0	0	1
1	4	2	2	4	5	5	4	2	2	1	0	0	0
1	4	3	3	3	3	3	4	3	4	1	2	1	1
1	4	4	5	3	2	2	2	2	1	1	0	0	0
2	4	3	2	2	2	4	4	2	4	1	1	1	2
2	3	4	2	4	5	4	4	2	2	1	1	0	1
1	3	2	4	2	2	2	2	2	3	1	2	1	1
1	5	4	3	3	1	1	2	2	2	0	0	0	2
2	4	3	4	2	2	3	3	3	4	1	2	0	0
1	5	3	3	2	3	3	3	2	4	1	0	0	1
2	5	1	5	1	1	1	1	1	3	1	2	0	2
2	3	4	5	1	3	4	3	1	2	1	2	0	2
1	5	2	4	3	3	2	3	3	2	1	0	0	2
2	4	2	4	2	2	3	3	3	3	1	2	0	1
2	3	3	3	1	2	3	1	1	4	1	2	0	2
2	5	3	4	2	3	2	1	2	3	1	2	0	1
1	4	3	3	3	3	3	3	1	2	1	1	0	0
2	3	3	2	4	3	3	4	1	2	1	2	0	0
1	3	3	4	3	3	4	3	2	2	1	1	1	1
2	2	3	4	1	1	1	1	2	2	1	2	0	2
1	4	3	1	3	3	3	4	2	2	1	0	0	0
1	3	3	5	2	2	2	1	1	2	1	0	0	2
2	4	3	4	2	1	2	3	1	1	1	2	0	2
2	4	4	5	1	1	1	1	2	3	1	0	0	2
1	4	3	4	3	2	3	2	2	2	1	0	1	0
1	4	3	3	2	3	4	2	2	2	1	0	0	0
1	3	3	5	1	1	1	1	2	3	0	0	0	2
1	5	2	3	2	2	3	2	2	2	1	0	0	1
1	4	4	5	2	2	2	2	2	2	1	1	0	0
1	4	3	4	1	3	2	1	2	2	1	0	0	1
1	4	2	4	3	3	3	3	2	2	0	0	0	2
